# Supplementary material for: Risk factors for human cutaneous anthrax outbreaks in the hotspot districts of Northern Tanzania: an unmatched case–control study
Source: R Soc Open Sci. 2018 Sep 5;5(9):180479. doi: 10.1098/rsos.180479 (PMC6170534; doi:10.1098/rsos.180479)
Supplement: Distribution of anthrax cases per village in the hotspot districts of northern Tanzania [file rsos180479supp5.xls]

## Sheet: Sheet1
Distribution of anthrax cases per village in the hotspot districts of northern Tanzania
SN	Village/Street	Region	District	Number of Cases
1	Donyomurwa	Kilimanjaro	Siha	3
2	Eitii	Kilimanjaro	Siha	2
3	Himo	Kilimanjaro	Moshi Rural	1
4	Kaloleni	Arusha	Meru	3
5	Kanisani	Arusha	Monduli	1
6	Kibong'oto	Kilimanjaro	Siha	1
7	Loiwang	Kilimanjaro	Siha	3
8	Losimangori	Arusha	Ngorongoro	1
9	Lundugai	Kilimanjaro	Hai	1
10	Mae Juu	Kilimanjaro	Siha	1
11	Magaiduru	Kilimanjaro	Siha	1
12	Majengo	Kilimanjaro	Hai	1
13	Mbaashi	Arusha	Monduli	3
14	Mungere	Arusha	Monduli	3
15	Nasongoyo	Arusha	Ngorongoro	1
16	Ndayepesi	Arusha	Ngorongoro	1
17	Ngopreni	Arusha	Ngorongoro	1
18	Oltukai	Kilimanjaro	Siha	2
19	Ormekeke	Arusha	Ngorongoro	1
20	Palestina	Kilimanjaro	Hai	1
21	Pinyinyi	Arusha	Ngorongoro	3
22	Piyaya	Arusha	Ngorongoro	4
23	Ranchi	Arusha	Monduli	1
24	Rauya	Arusha	Moshi Rural	2
25	Sanya Station	Kilimanjaro	Hai	3
26	Selela	Arusha	Monduli	5
27	Sukenya	Arusha	Ngorongoro	2
28	Wama	Kilimanjaro	Moshi Rural	7
	Total cases			59
