# Supplementary material for: Risk factors for human cutaneous anthrax outbreaks in the hotspot districts of Northern Tanzania: an unmatched case–control study
Source: R Soc Open Sci. 2018 Sep 5;5(9):180479. doi: 10.1098/rsos.180479 (PMC6170534; doi:10.1098/rsos.180479)
Supplement: Elibariki Mwakapeje Figure6 Dataset Case Control study [file rsos180479supp6.xls]

## Sheet: Raw data
Qn #	Case status	Date of interview	Info taken from	Sex	year of birth	Age in yrs	District	Ward	Village/Street	Level of education	Occupation	Understanding of anthrax	Involved in risky activities in the past 2 weeks prior to illness	Contact with livestock in 2 weeks prior to illness	Contact with animal products in 2 weeks prior to illness	History of travel in 2 weeks prior to illness	Do you keep animals?	If yes, where do you get animal feeds	Do you know any animal vaccine preventable disease?	Are there any animals died from unknown disease in your compound in the last 6 months?	If yes, how did you dispose the carcass?	For how long did you dispose of the carcass?	Where do you normally get meat for consumption at your home?	What is your source of water for domestic use?	What are your sleeping materials made from?	Do you keep a dog?
1	Control	17/11/2016	Control	M	1990	26	Monduli	Eslalei	Oltukai	Completed Primary education	Pastoralist	No	No	Yes	Yes	No	Yes	Free range keeping	No	No	N/A	N/A	Butcherly	Shallow well	Animal skin	Yes
2	Case	17/11/2016	Proxy	F	2013	3	Monduli	Eslalei	Oltukai	No formal education	Pastoralist	No	No	Yes	Yes	No	Yes	Free range keeping	No	Yes	Slaughtered	6 hours	Slaughter animal at home	Shallow well	Animal skin	Yes
3	Control	17/11/2016	Control	M	1986	30	Monduli	Eslalei	Mungere	Completed Primary education	Pastoralist	No	No	No	No	No	Yes	Free range keeping	No	No	N/A	N/A	Slaughter animal at home	Shallow well	Animal skin	Yes
4	Case	17/11/2016	Proxy	F	2016	0	Monduli	Eslalei	Mungere	No formal education	Pastoralist	No	No	No	Yes	No	Yes	Free range keeping	No	Yes	Slaughtered	6 hours	Slaughter animal at home	Tap water	Animal skin	No
5	Control	17/11/2016	Control	F	1968	48	Monduli	Selela	Selela	Completed Primary education	Pastoralist	No	No	Yes	Yes	No	Yes	Free range keeping	No	No	N/A	N/A	Slaughter animal at home	Shallow well	Animal skin	Yes
6	Case	17/11/2016	Case	F	1970	46	Monduli	Selela	Selela	No formal education	Pastoralist	No	No	Yes	Yes	No	Yes	Free range keeping	No	Yes	Slaughtered	6 hours	Slaughter animal at home	Tap water	Animal skin	Yes
7	Control	16/11/2016	Control	M	1986	30	Monduli	Selela	Selela	Not completed Primary education	Pastoralist	No	No	Yes	Yes	No	Yes	Free range keeping	No	Yes	Slaughtered	6 hours	Slaughter animal at home	Shallow well	Animal skin	Yes
8	Case	16/11/2016	Proxy	F	2016	0	Monduli	Selela	Selela	No formal education	Pastoralist	No	No	Yes	Yes	Yes	Yes	Free range keeping	No	Yes	Slaughtered	6 hours	Slaughter animal at home	Shallow well	Animal skin	Yes
9	Case	19/10/2016	Case	F	1984	32	Meru	Majengo	Kaloleni	No formal education	Food Vendor	No	Yes	No	No	No	No	N/A	No	No	N/A	N/A	Butcherly	Shallow well	Mattress	No
10	Case	19/10/2016	Case	F	1976	40	Meru	Majengo	Kaloleni	No formal education	Pastoralist	No	Yes	Yes	Yes	No	Yes	Free range keeping	No	Yes	Slaughtered	6 hours	Slaughter animal at home	Tap water	Mattress	Yes
11	Case	19/10/2016	Proxy	F	2003	13	Meru	Majengo	Kaloleni	No formal education	Housewife	No	Yes	Yes	Yes	No	Yes	Free range keeping	No	Yes	Slaughtered	6 hours	Slaughter animal at home	Shallow well	Animal skin	Yes
12	Case	18/10/2016	Proxy	M	2001	15	Hai	KIA	Sanya Station	No formal education	Pastoralist	No	Yes	Yes	Yes	No	Yes	Free range keeping	Yes	Yes	Slaughtered	1 hour	Slaughter animal at home	River/Stream	Animal skin	Yes
13	Case	18/10/2016	Case	M	1954	62	Hai	KIA	Sanya Station	No formal education	Peasant	Yes	Yes	Yes	Yes	No	Yes	Free range keeping	Yes	Yes	Slaughtered	1 hour	Butcherly	Tap water	Mattress	No
14	Case	18/10/2016	Proxy	M	2010	6	Hai	KIA	Palestina	No formal education	Peasant	Yes	Yes	Yes	Yes	No	Yes	Free range keeping	Yes	Yes	Slaughtered	6 hours	Butcherly	Tap water	Mattress	Yes
15	Case	18/10/2016	Case	M	1969	47	Hai	KIA	Sanya Station	No formal education	Peasant	Yes	Yes	Yes	Yes	No	Yes	Free range keeping	Yes	No	N/A	N/A	Slaughter animal at home	Tap water	Mattress	Yes
16	Case	19/10/2016	Case	M	1979	37	Hai	Majengo	Majengo	No formal education	Peasant	No	No	No	No	No	Yes	Free range keeping	No	Yes	Slaughtered	6 hours	Butcherly	Shallow well	Mattress	Yes
17	Case	17/10/2016	Proxy	F	2003	13	Siha	Donyomurwa	Loiwang	No formal education	Pastoralist	No	Yes	Yes	Yes	No	Yes	Free range keeping	Yes	Yes	Slaughtered	6 hours	Butcherly	Tap water	Mattress	Yes
18	Case	15/10/2016	Case	F	1966	50	Siha	Donyomurwa	Loiwang	No formal education	Agropastoralist	No	Yes	Yes	Yes	No	Yes	Free range keeping	No	No	N/A	N/A	Butcherly	Tap water	Mattress	Yes
19	Case	15/10/2016	Proxy	M	2012	4	Siha	Ivaenyi	Kibong'oto	No formal education	Peasant	No	Yes	Yes	Yes	No	Yes	Free range keeping	No	Yes	Slaughtered	6 hours	Slaughter animal at home	Tap water	Mattress	Yes
20	Case	15/10/2016	Proxy	M	2011	5	Siha	Ivaenyi	Mae Juu	No formal education	Peasant	Yes	Yes	No	No	No	No	N/A	No	Yes	Slaughtered	1 hour	Butcherly	Tap water	Mattress	Yes
21	Case	15/10/2016	Case	M	1974	42	Siha	Donyomurwa	Donyomurwa	Not completed Primary education	Agropastoralist	No	Yes	Yes	No	Yes	Yes	Free range keeping	Yes	No	N/A	N/A	Butcherly	Tap water	Mattress	No
22	Case	15/10/2016	Case	M	1950	66	Siha	Donyomurwa	Loiwang	No formal education	Agropastoralist	No	Yes	Yes	Yes	No	Yes	Free range keeping	No	Yes	Slaughtered	6 hours	Butcherly	Tap water	Mattress	Yes
23	Case	19/10/2016	Proxy	M	1980	36	Siha	Donyomurwa	Donyomurwa	No formal education	Porter at Mt. K'njaro	No	Yes	Yes	Yes	No	Yes	I buy from nearby areas	No	Yes	Slaughtered	6 hours	Butcherly	Tap water	Mattress	No
24	Case	19/10/2016	Case	M	1984	32	Siha	Donyomurwa	Donyomurwa	Completed Primary education	Peasant	No	Yes	No	No	No	No	N/A	No	Yes	Slaughtered	6 hours	Butcherly	Tap water	Mattress	Yes
25	Case	25/10/2016	Case	F	1936	80	Rombo	Ubetu	Wama	Completed Primary education	Peasant	No	Yes	No	No	No	Yes	I buy from nearby areas	No	Yes	Buried	6 hours	Local market	River/Stream	Local mat	No
26	Case	25/10/2016	Case	M	1980	36	Rombo	Ubetu	Wama	Completed Primary education	Peasant	No	Yes	Yes	Yes	No	No	N/A	No	Yes	Slaughtered	6 hours	Local market	Tap water	Mattress	No
27	Case	25/10/2016	Case	M	1979	37	Rombo	Ubetu	Wama	Completed Primary education	Peasant	No	No	Yes	Yes	No	Yes	I buy from nearby areas	No	Yes	Buried	6 hours	Butcherly	Tap water	Mattress	No
28	Case	25/10/2016	Case	M	1988	28	Rombo	Ubetu	Wama	Not completed Primary education	Peasant	No	Yes	Yes	Yes	No	Yes	I buy from nearby areas	No	No	N/A	N/A	Butcherly	Tap water	Mattress	No
29	Case	25/10/2016	Case	M	1964	52	Rombo	Ubetu	Wama	Completed Primary education	Peasant	No	Yes	Yes	Yes	No	Yes	I buy from nearby areas	No	No	N/A	N/A	Butcherly	Tap water	Mattress	No
30	Case	25/10/2016	Case	M	1965	51	Rombo	Ubetu	Wama	Not completed Primary education	Peasant	No	Yes	Yes	Yes	No	Yes	I buy from nearby areas	Yes	Yes	Slaughtered	6 hours	Butcherly	Tap water	Mattress	Yes
31	Case	25/10/2016	Case	M	1958	58	Rombo	Ubetu	Wama	Completed Primary education	Peasant	No	Yes	Yes	Yes	No	Yes	I buy from nearby areas	No	No	N/A	N/A	Butcherly	Tap water	Mattress	No
32	Case	21/10/2016	Case	F	1960	56	Moshi DC	Makuyuni	Himo	Completed Primary education	Veterinary Ext. Officer	Yes	Yes	Yes	Yes	No	No	N/A	Yes	Yes	Buried	6 hours	Butcherly	Tap water	Mattress	Yes
33	Case	21/10/2016	Case	M	1956	60	Moshi DC	Marangu chini	Rauya	Completed Primary education	Peasant	No	Yes	No	No	No	No	N/A	No	Yes	Slaughtered	6 hours	Butcherly	Tap water	Mattress	No
34	Case	21/10/2016	Case	M	1963	53	Moshi DC	Marangu chini	Rauya	Completed Primary education	Peasant	No	Yes	No	No	No	Yes	I buy from nearby areas	No	No	N/A	N/A	Butcherly	Tap water	Local mat	Yes
35	Case	2016-11-10	Case	F	1984	32	Ngorongoro	Endulen	Ormekeke	No formal education	Pastoralist	No	No	Yes	Yes	No	Yes	Free range keeping	No	Yes	Slaughtered	6 hours	Butcherly and slaughter animal at home	Shallow well	Animal skin	Yes
36	Case	2016-11-10	Proxy	M	2007	9	Ngorongoro	Oloiren	Magaiduru	No formal education	Pastoralist	No	Yes	Yes	Yes	No	Yes	Free range keeping	No	No	N/A	N/A	Slaughter animal at home	Shallow well	Animal skin	Yes
37	Case	2016-08-10	Proxy	F	2000	16	Ngorongoro	Arash	Nasongoyo	No formal education	Pastoralist	Yes	Yes	Yes	Yes	Yes	Yes	Free range keeping	Yes	Yes	Slaughtered	1 day	Slaughter animal at home	Shallow well	Animal skin	Yes
38	Case	2016-08-10	Case	F	1980	36	Ngorongoro	Piyaya	Piyaya	No formal education	Pastoralist	No	Yes	Yes	Yes	No	Yes	Free range keeping	No	Yes	Slaughtered	6 hours	Slaughter animal at home	Shallow well	Animal skin	Yes
39	Case	2016-08-10	Proxy	M	2015	1	Ngorongoro	Oloipili	Sukenya	No formal education	Peasant	No	No	Yes	Yes	No	Yes	Free range keeping	No	Yes	Slaughtered	1 hour	Slaughter animal at home	Shallow well	Animal skin	Yes
40	Case	2016-09-10	Proxy	F	2008	8	Ngorongoro	Oloipili	Sukenya	No formal education	Pastoralist	No	Yes	Yes	Yes	No	Yes	Free range keeping	No	Yes	Slaughtered	1 hour	Slaughter animal at home	Shallow well	Animal skin	Yes
41	Case	2016-08-10	Case	F	1978	38	Ngorongoro	Piyaya	Piyaya	No formal education	Pastoralist	Yes	Yes	Yes	Yes	No	Yes	Free range keeping	No	Yes	Slaughtered	6 hours	Slaughter animal at home	Shallow well	Animal skin	Yes
42	Case	2016-08-10	Proxy	M	2002	14	Ngorongoro	Piyaya	Piyaya	No formal education	Pastoralist	No	No	No	Yes	No	Yes	Free range keeping	No	Yes	Slaughtered	6 hours	Slaughter animal at home	Shallow well	Animal skin	Yes
43	Case	2016-07-10	Case	M	1989	27	Ngorongoro	Piyaya	Piyaya	No formal education	Agropastoralist	No	Yes	Yes	Yes	No	Yes	Free range keeping	No	Yes	Buried	6 hours	Slaughter animal at home	River/Stream	Animal skin	Yes
44	Case	2016-07-10	Case	M	1966	50	Ngorongoro	Pinyinyi	Pinyinyi	No formal education	Agropastoralist	No	Yes	Yes	Yes	Yes	Yes	Free range keeping	No	No	N/A	N/A	Slaughter animal at home	River/Stream	Animal skin	Yes
45	Case	2016-07-10	Case	F	1990	26	Ngorongoro	Pinyinyi	Pinyinyi	No formal education	Pastoralist	No	Yes	Yes	Yes	No	Yes	Free range keeping	No	Yes	Buried	6 hours	Slaughter animal at home	River/Stream	Animal skin	Yes
46	Case	2016-07-10	Case	M	1976	40	Ngorongoro	Pinyinyi	Pinyinyi	No formal education	Pastoralist	Yes	No	Yes	Yes	No	Yes	Free range keeping	No	Yes	Slaughtered	1 hour	Slaughter animal at home	River/Stream	Animal skin	Yes
47	Control	2016-07-10	Control	F	1997	19	Ngorongoro	Pinyinyi	Pinyinyi	No formal education	Agropastoralist	No	Yes	Yes	Yes	No	Yes	Free range keeping	No	No	N/A	N/A	Slaughter animal at home	River/Stream	Animal skin	Yes
48	Control	17/10/2016	Control	M	1964	52	Siha	Donyomurwa	Donyomurwa	Not completed Primary education	Agropastoralist	No	Yes	Yes	Yes	No	Yes	Free range keeping	No	Yes	Slaughtered	6 hours	Butcherly and slaughter animal at home	Tap water	Mattress	Yes
49	Control	2016-07-10	Control	M	1985	31	Ngorongoro	Endulen	Aldalpoi	No formal education	Agropastoralist	No	Yes	Yes	Yes	No	Yes	Free range keeping	Yes	Yes	Buried	6 hours	Slaughter animal at home	Shallow well	Animal skin	Yes
50	Control	2016-07-10	Control	F	1971	45	Ngorongoro	Endulen	Aldalpoi	No formal education	Pastoralist	No	No	Yes	Yes	No	Yes	Free range keeping	No	Yes	Slaughtered	6 hours	Slaughter animal at home	River/Stream	Mattress	Yes
51	Control	14/10/2016	Control	F	1986	30	Siha	Donyomurwa	Loiwang	Completed Primary education	Agropastoralist	Yes	Yes	Yes	Yes	Yes	Yes	I buy from nearby areas	Yes	Yes	Slaughtered	1 hour	Butcherly and slaughter animal at home	Tap water	Mattress	Yes
52	Control	2016-11-10	Control	F	1996	20	Ngorongoro	Endulen	Ormekeke	Not completed Primary education	Pastoralist	Yes	Yes	Yes	Yes	No	Yes	Free range keeping	No	Yes	Slaughtered	6 hours	Slaughter animal at home	Shallow well	Animal skin	Yes
53	Control	2016-07-10	Control	F	1989	27	Ngorongoro	Pinyinyi	Pinyinyi	Not completed Primary education	Agropastoralist	No	Yes	Yes	Yes	Yes	Yes	Free range keeping	No	No	N/A	N/A	Slaughter animal at home	River/Stream	Animal skin	Yes
54	Control	19/10/2016	Control	M	1976	40	Siha	Donyomurwa	Donyomurwa	Completed Primary education	House boy	No	Yes	Yes	Yes	No	Yes	Free range keeping	No	Yes	Slaughtered	6 hours	Butcherly and slaughter animal at home	Tap water	Mattress	Yes
55	Control	19/10/2016	Control	F	1974	42	Meru	Majengo	Kaloleni	Not completed Primary education	Agropastoralist	No	Yes	Yes	Yes	No	Yes	Free range keeping	No	Yes	Buried	6 hours	Butcherly and slaughter animal at home	Tap water	Animal skin	Yes
56	Control	19/10/2016	Control	M	1982	34	Siha	Donyomurwa	Donyomurwa	Completed Primary education	Peasant	No	Yes	No	No	No	No	N/A	No	No	N/A	N/A	Butcherly	Tap water	Mattress	No
57	Control	15/10/2016	Control	F	1990	26	Siha	Donyomurwa	Loiwang	Completed Primary education	Agropastoralist	No	Yes	Yes	Yes	No	Yes	Free range keeping	No	Yes	Slaughtered	6 hours	Butcherly and slaughter animal at home	Tap water	Mattress	No
58	Case	19/10/2016	Case	M	1967	49	Hai	Masama	Lundugai	Not completed Primary education	Agropastoralist	No	Yes	Yes	Yes	No	Yes	Free range keeping	No	Yes	Slaughtered	6 hours	Butcherly and slaughter animal at home	Tap water	Mattress	No
59	control	21/10/2016	Control	M	1965	51	Moshi DC	Marangu chini	Rauya	Not completed Primary education	Agropastoralist	No	Yes	Yes	Yes	No	Yes	Free range keeping	No	No	N/A	N/A	Butcherly and slaughter animal at home	Tap water	Animal skin	Yes
60	Control	21/10/2016	Control	M	1970	46	Moshi DC	Marangu chini	Rauya	Not completed Primary education	Peasant	No	Yes	No	No	No	No	N/A	No	Yes	Slaughtered	6 hours	Butcherly	Tap water	Mattress	No
61	Control	25/10/2016	Control	M	1946	70	Rombo	Ubetu	Wama	Not completed Primary education	Peasant	No	Yes	Yes	Yes	No	Yes	Fetch grasses from the forest	No	Yes	Slaughtered	6 hours	Butcherly	Shallow well	Mattress	No
62	Control	25/10/2016	Control	F	1974	42	Rombo	Ubetu	Wama	Not completed Primary education	Peasant	No	Yes	No	No	No	Yes	I buy from nearby areas	No	Yes	Buried	6 hours	Butcherly	Shallow well	Mattress	No
63	Case	18/11/2016	Proxy	M	2014	2	Monduli	Selela	Mbaashi	No formal education	Pastoralist	No	Yes	Yes	Yes	No	Yes	Free range keeping	No	Yes	Slaughtered	6 hours	Slaughter animal at home	Shallow well	Animal skin	Yes
64	Control	18/11/2016	Control	F	1990	26	Monduli	Selela	Mbaashi	Not completed Primary education	Peasant	Yes	No	No	Yes	No	Yes	Free range keeping	Yes	No	N/A	N/A	Buy meat from my neighbour	Tap water	Mattress	No
65	Case	17/11/2016	Proxy	M	2011	5	Monduli	Lepurko	Losimangori	No formal education	Pastoralist	No	Yes	Yes	Yes	No	Yes	Free range keeping	No	Yes	Slaughtered	6 hours	Slaughter animal at home	Shallow well	Animal skin	Yes
66	Control	17/11/2016	Control	M	1956	60	Monduli	Selela	Mbaashi	Completed Primary education	Peasant	Yes	No	No	No	No	No	N/A	Yes	No	N/A	N/A	Buy meat from our local market	Tap water	Mattress	No
67	Case	17/11/2016	Proxy	M	2006	10	Monduli	Selela	Mbaashi	No formal education	Pastoralist	No	Yes	Yes	Yes	No	Yes	Free range keeping	No	Yes	Slaughtered	6 hours	Slaughter animal at home	Shallow well	Animal skin	Yes
68	Control	17/11/2016	Control	M	1986	30	Monduli	Eslalei	Mungere	Completed Primary education	Agropastoralist	No	No	No	No	No	Yes	Free range keeping	Yes	No	N/A	N/A	Buy meat from our local market	River/Stream	Local mat	No
69	Case	19/11/2016	Proxy	F	2016	0	Monduli	Eslalei	Mungere	No formal education	Pastoralist	No	Yes	Yes	Yes	No	Yes	Free range keeping	No	Yes	Slaughtered	6 hours	Slaughter animal at home	Shallow well	Animal skin	Yes
70	Control	19/11/2016	Control	M	1960	56	Monduli	Eslalei	Mungere	Not completed Primary education	Pastoralist	No	No	No	No	No	Yes	Free range keeping	No	No	N/A	N/A	Butcherly	Shallow well	Local mat	No
71	Case	19/11/2016	Case	M	1986	30	Monduli	Eslalei	Mungere	No formal education	Pastoralist	No	Yes	Yes	Yes	No	Yes	Free range keeping	No	Yes	Slaughtered	1 hour	Slaughter animal at home	Shallow well	Animal skin	Yes
72	Control	19/11/2016	Control	F	1992	24	Monduli	Mswakini	Kanisani	Completed Primary education	Pastoralist	No	Yes	Yes	No	No	Yes	Free range keeping	No	No	N/A	N/A	Butcherly	Shallow well	Local mat	No
73	Case	19/11/2016	Proxy	M	2006	10	Monduli	Mswakini	Kanisani	No formal education	Pastoralist	No	Yes	Yes	Yes	No	Yes	Free range keeping	No	Yes	Slaughtered	6 hours	Slaughter animal at home	Shallow well	Animal skin	Yes
74	Control	19/11/2016	Control	M	1986	30	Monduli	Selela	Ranchi	Completed Primary education	Pastoralist	No	Yes	Yes	No	No	Yes	Free range keeping	No	No	N/A	N/A	Slaughter animal at home	Shallow well	Animal skin	Yes
75	Case	18/11/2016	Proxy	M	2013	3	Monduli	Selela	Ranchi	Completed Primary education	Pastoralist	No	Yes	Yes	Yes	Yes	Yes	Free range keeping	No	Yes	Slaughtered	6 hours	Slaughter animal at home	Shallow well	Animal skin	Yes
76	Control	18/11/2016	Control	M	1990	26	Monduli	Eslalei	Ndepesi	Not completed Primary education	Housewife	No	No	No	No	No	No	N/A	Yes	No	N/A	N/A	Butcherly	Tap water	Local mat	No
77	Case	18/11/2016	Proxy	F	2002	14	Monduli	Eslalei	Ndepesi	No formal education	Pastoralist	Yes	Yes	Yes	Yes	No	Yes	Free range keeping	No	Yes	Slaughtered	6 hours	Slaughter animal at home	Shallow well	Animal skin	Yes
78	Control	18/11/2016	Control	F	1980	36	Monduli	Lepurko	Losimangori	Not completed Primary education	Peasant	Yes	No	No	No	No	Yes	Free range keeping	Yes	No	N/A	N/A	Slaughter animal at home	Tap water	Local mat	Yes
79	Control	18/11/2016	Control	M	1955	61	Monduli	Selela	Eitii	Not completed Primary education	Peasant	Yes	No	No	No	No	Yes	Free range keeping	Yes	Yes	N/A	N/A	Butcherly	Tap water	Mattress	Yes
80	Control	18/11/2016	Control	F	1990	26	Monduli	Selela	Selela	Not completed Primary education	Peasant	Yes	No	No	No	No	No	N/A	Yes	No	N/A	N/A	Butcherly	Tap water	Mattress	No
81	Case	20/11/2016	Proxy	M	2007	9	Monduli	Selela	Selela	No formal education	Peasant	No	Yes	Yes	Yes	No	Yes	Free range keeping	No	Yes	Slaughtered	6 hours	Slaughter animal at home	Shallow well	Animal skin	Yes
82	Control	20/11/2016	Control	F	1993	23	Monduli	Selela	Selela	Completed Primary education	Peasant	Yes	No	No	No	No	No	N/A	No	No	N/A	N/A	Butcherly	Tap water	Mattress	No
83	Case	20/11/2016	Case	F	1956	60	Monduli	Selela	Selela	Completed Primary education	Peasant	No	Yes	Yes	Yes	No	Yes	Free range keeping	No	Yes	Slaughtered	6 hours	Slaughter animal at home	Shallow well	Animal skin	No
84	Control	20/11/2016	Control	M	1991	25	Monduli	Selela	Selela	Completed Primary education	Peasant	No	No	No	No	No	No	N/A	Yes	No	N/A	N/A	Butcherly	Tap water	Mattress	No
85	Case	20/11/2016	Proxy	F	2004	12	Monduli	Selela	Selela	Completed Primary education	Pastoralist	Yes	Yes	Yes	Yes	No	Yes	Free range keeping	No	Yes	Slaughtered	6 hours	Slaughter animal at home	Shallow well	Animal skin	Yes
86	Case	20/11/2016	Case	M	1992	24	Monduli	Selela	Ngopreni	No formal education	Pastoralist	Yes	Yes	Yes	Yes	No	Yes	Free range keeping	No	Yes	Slaughtered	6 hours	Slaughter animal at home	Shallow well	Animal skin	Yes
87	Control	17/11/2016	Control	M	1944	72	Monduli	Selela	Eitii	Not completed Primary education	Peasant	No	Yes	Yes	Yes	Yes	Yes	Free range keeping	No	Yes	Slaughtered	6 hours	Slaughter animal at home	Shallow well	Animal skin	Yes
88	Case	17/11/2016	Proxy	F	2006	10	Monduli	Selela	Eitii	No formal education	Pastoralist	No	Yes	Yes	No	No	Yes	Free range keeping	Yes	Yes	Slaughtered	6 hours	Slaughter animal at home	Shallow well	Animal skin	Yes
89	Case	17/11/2016	Proxy	M	2012	4	Monduli	Selela	Eitii	No formal education	Pastoralist	No	Yes	Yes	Yes	No	Yes	Free range keeping	No	Yes	Slaughtered	6 hours	Slaughter animal at home	Shallow well	Animal skin	Yes
90	Control	17/11/2016	Control	M	1960	56	Monduli	Selela	Mbaashi	Not completed Primary education	Pastoralist	No	Yes	Yes	No	No	Yes	Free range keeping	No	Yes	Buried	1 hour	Butcherly	Tap water	Mattress	Yes
91	Case	17/11/2016	Case	M	1989	27	Monduli	Selela	Mbaashi	No formal education	Pastoralist	No	Yes	Yes	Yes	No	Yes	Free range keeping	No	Yes	Slaughtered	6 hours	Slaughter animal at home	Shallow well	Animal skin	Yes
92	Control	17/11/2016	Control	F	1980	36	Monduli	Eslalei	Oltukai	Not completed Primary education	Agropastoralist	Yes	No	No	No	No	Yes	Free range keeping	No	No	N/A	N/A	Butcherly	Tap water	Mattress	No
93	Case	17/11/2017	Proxy	F	2001	15	Monduli	Eslalei	Oltukai	Not completed Primary education	Pastoralist	No	Yes	Yes	Yes	No	Yes	Free range keeping	No	Yes	Slaughtered	6 hours	Slaughter animal at home	Shallow well	Animal skin	Yes
94	Control	17/11/2016	Control	F	1946	70	Monduli	Selela	Ngopreni	Not completed Primary education	Pastoralist	No	Yes	Yes	Yes	Yes	Yes	Free range keeping	No	Yes	Slaughtered	6 hours	Butcherly	Tap water	Mattress	No
95	Control	19/10/2016	Control	M	1980	36	Meru	Majengo	Kaloleni	Not completed Primary education	Agropastoralist	No	Yes	No	Yes	No	No	N/A	No	No	N/A	N/A	Butcherly	Tap water	Animal skin	No
96	Control	19/10/2016	Control	M	1990	26	Meru	Majengo	Kaloleni	Not completed Primary education	Peasant	Yes	No	No	No	No	No	N/A	No	No	N/A	N/A	Butcherly	Tap water	Mattress	No
97	Control	19/10/2016	Control	M	1980	36	Hai	Masama	Lundugai	Completed Primary education	Peasant	No	No	No	Yes	No	Yes	Free range keeping	No	No	N/A	N/A	Butcherly	River/Stream	Mattress	No
98	Control	19/10/2016	Control	F	1986	30	Hai	Majengo	Majengo	Completed Primary education	Peasant	No	No	No	No	No	No	N/A	Yes	No	N/A	N/A	Butcherly	Tap water	Mattress	No
99	Control	18/10/2016	Control	F	2000	16	Hai	KIA	Palestina	Not completed Primary education	Peasant	No	No	No	No	No	No	N/A	No	No	N/A	N/A	Butcherly	Tap water	Mattress	No
100	Control	18/10/2016	Control	F	1985	31	Hai	KIA	Sanya Station	Not completed Primary education	Agropastoralist	No	No	No	No	No	Yes	Free range keeping	No	No	N/A	N/A	Butcherly	Tap water	Mattress	No
101	Control	18/10/2016	Control	M	1970	46	Hai	KIA	Sanya Station	Completed Primary education	Peasant	No	No	No	No	No	No	N/A	No	No	N/A	N/A	Butcherly	Tap water	Mattress	No
102	Control	18/10/2016	Control	M	1983	33	Hai	KIA	Sanya Station	Completed Primary education	Agropastoralist	No	No	No	No	No	No	N/A	No	No	N/A	N/A	Butcherly	Tap water	Mattress	Yes
103	Control	21/10/2016	Control	F	1986	30	Moshi DC	Makuyuni	Himo	Completed Primary education	Peasant	No	No	No	No	No	No	N/A	No	No	N/A	N/A	Butcherly	Tap water	Mattress	Yes
104	Control	2016-08-10	Control	M	1980	36	Ngorongoro	Oloiren	Magaiduru	Not completed Primary education	Pastoralist	No	No	No	No	No	Yes	Free range keeping	No	No	N/A	N/A	Slaughter animal at home	River/Stream	Animal skin	Yes
105	Control	2016-08-10	Control	M	1970	46	Ngorongoro	Arash	Nasongoyo	Not completed Primary education	Pastoralist	No	No	Yes	Yes	No	Yes	Free range keeping	No	No	N/A	N/A	Slaughter animal at home	Shallow well	Animal skin	Yes
106	Control	2016-08-10	Control	M	1982	34	Ngorongoro	Piyaya	Piyaya	Not completed Primary education	Pastoralist	No	Yes	Yes	Yes	No	Yes	Free range keeping	Yes	No	N/A	N/A	Slaughter animal at home	Shallow well	Animal skin	Yes
107	Control	2016-07-10	Control	M	1987	29	Ngorongoro	Piyaya	Piyaya	No formal education	Pastoralist	No	Yes	Yes	Yes	No	Yes	Free range keeping	Yes	No	N/A	N/A	Slaughter animal at home	Shallow well	Animal skin	Yes
108	Control	2016-07-10	Control	M	1982	34	Ngorongoro	Piyaya	Piyaya	No formal education	Pastoralist	No	Yes	Yes	Yes	No	Yes	Free range keeping	Yes	No	N/A	N/A	Slaughter animal at home	Shallow well	Animal skin	Yes
109	Control	2016-07-10	Control	M	1990	26	Ngorongoro	Piyaya	Piyaya	No formal education	Pastoralist	No	Yes	Yes	Yes	No	Yes	Free range keeping	Yes	No	N/A	N/A	Slaughter animal at home	Shallow well	Animal skin	Yes
110	Control	2016-11-10	Control	M	1976	40	Ngorongoro	Pinyinyi	Pinyinyi	No formal education	Pastoralist	No	Yes	Yes	Yes	No	Yes	Free range keeping	Yes	No	N/A	N/A	Slaughter animal at home	Shallow well	Animal skin	Yes
111	Control	25/10/2016	Control	M	1979	37	Rombo	Ubetu	Wama	Completed Primary education	Peasant	Yes	No	No	Yes	No	Yes	Fetch grasses from the forest	Yes	No	N/A	N/A	Local market	Shallow well	Mattress	No
112	Control	25/10/2016	Control	M	1965	51	Rombo	Ubetu	Wama	Completed Primary education	Peasant	No	No	No	Yes	No	No	N/A	No	No	N/A	N/A	Local market	Shallow well	Mattress	No
113	Control	25/10/2016	Control	F	1976	40	Rombo	Ubetu	Wama	Not completed Primary education	Peasant	Yes	No	No	No	No	No	N/A	No	No	N/A	N/A	Butcherly	Shallow well	Mattress	No
114	Control	25/10/2016	Control	F	1945	71	Rombo	Ubetu	Wama	Not completed Primary education	Peasant	Yes	No	No	No	No	No	N/A	No	No	N/A	N/A	Butcherly	Shallow well	Mattress	No
115	Control	25/10/2016	Control	F	1965	51	Rombo	Ubetu	Wama	Completed Primary education	Peasant	Yes	No	No	No	No	No	N/A	Yes	No	N/A	N/A	Butcherly	Tap water	Mattress	No
116	Control	17/10/2016	Control	F	1996	20	Siha	Donyomurwa	Loiwang	Not completed Primary education	Pastoralist	Yes	No	Yes	No	No	Yes	Free range keeping	Yes	No	N/A	N/A	Slaughter animal at home	Shallow well	Mattress	No
117	Control	15/10/2016	Control	M	1970	46	Siha	Ivaenyi	Mae Juu	Completed Primary education	Peasant	No	No	Yes	No	No	Yes	Free range keeping	Yes	No	N/A	N/A	Butcherly and slaughter animal at home	Tap water	Mattress	No
118	Control	15/10/2016	Control	F	1981	35	Siha	Ivaenyi	Kibong'oto	Completed Primary education	Peasant	No	No	No	No	No	Yes	Free range keeping	No	No	N/A	N/A	Butcherly	Tap water	Mattress	No
